# Supplementary material for: Starting at the community: Treatment-seeking pathways of children with suspected severe malaria in Uganda
Source: PLOS Glob Public Health. 2023 Jul 5;3(7):e0001949. doi: 10.1371/journal.pgph.0001949 (PMC10321646; doi:10.1371/journal.pgph.0001949)
Supplement: S1 Table — A) Child received rectal artesunate (RAS) according to the caregiver versus received RAS according to the enrolling CHW. B) Received an artemisinin-based combination therapy (ACT) according to the caregiver versus received an ACT according to the enrolling CHW. (XLSX) [file pgph.0001949.s001.xlsx]

## Sheet: Sheet1
A)		Enrolling CHW
		Received RAS	Did not receive RAS	Predictive values
Caregiver	Received RAS	1495	29	Positive:	0.98
	Did not receive RAS	42	618	Negative	0.94
B)		Enrolling CHW
		Received ACT	Did not receive ACT	Predictive values
Caregiver	Received ACT	400	114	Positive:	0.78
	Did not receive ACT	138	1511	Negative	0.92
