# Supplementary material for: Starting at the community: Treatment-seeking pathways of children with suspected severe malaria in Uganda
Source: PLOS Glob Public Health. 2023 Jul 5;3(7):e0001949. doi: 10.1371/journal.pgph.0001949 (PMC10321646; doi:10.1371/journal.pgph.0001949)
Supplement: S2 Table — A) Child received any injection according to the caregivers versus received an injectable antimalarial according to the facility records. B) Child received an artemisinin-based combination therapy (ACT) according to the caregiver versus received an ACT according to facility records. C) Child received an ACT according to the caregiver versus received or was prescribed an ACT according to facility records. (XLSX) [file pgph.0001949.s002.xlsx]

## Sheet: Sheet1
A)		Referral health facility
		Received an injectable antimalarial	Did not receive an injectable antimalarial	Predictive values
Caregiver	Received an injection	126	4	Positive:	0.97
	Did not receive an injection	3	1	Negative	0.25
B)		Referral health facility
		Received ACT	Did not receive ACT	Predictive values
Caregiver	Received ACT	38	87	Positive:	0.3
	Did not receive ACT	4	5	Negative	0.56
C)		Referral health facility
		Received or was prescribed ACT	Did not receive and was not prescribed ACT	Predictive values
Caregiver	Received ACT	119	1	Positive:	0.99
	Did not receive ACT	3	2	Negative	0.4
