# Supplementary material for: Starting at the community: Treatment-seeking pathways of children with suspected severe malaria in Uganda
Source: PLOS Glob Public Health. 2023 Jul 5;3(7):e0001949. doi: 10.1371/journal.pgph.0001949 (PMC10321646; doi:10.1371/journal.pgph.0001949)
Supplement: S4 Table — CHW = community health worker, PHC = primary health centre, RHF = referral health facility. (XLSX) [file pgph.0001949.s004.xlsx]

## Sheet: Sheet1
	RHF			Private clinic			PHC			Drug shop			CHW
	N	%		N	%		N	%		N	%		N	%
Total	89	100		126	100		2	100		7	100		4	100
Reason
Knowing the provider	14	15.7		46	36.5		0	0		0	0		0	0
Trusting the provider	10	11.2		13	10.3		0	0		0	0		0	0
Experience and professionalism	35	39.3		49	38.9		0	0		5	71.4		1	25
Custom	13	14.6		10	7.9		1	50		1	14.3		0	0
Low costs	8	9		19	15.1		0	0		1	14.3		1	25
Referred by other provider	64	71.9		49	38.9		2	100		1	14.3		0	0
